# Supplementary material for: PDB2CD: a web-based application for the generation of circular dichroism spectra from protein atomic coordinates
Source: Bioinformatics. 2016 Sep 20;33(1):56–63. doi: 10.1093/bioinformatics/btw554 (PMC5408769; doi:10.1093/bioinformatics/btw554)
Supplement: Supplementary Data [file btw554_supp.zip]

Archive with 4 entries (4 files):
- 14_B_proteins.pdf
- 71_B_proteins.pdf
- Avidin.pdf
- Protein_CATH.pdf
